# Supplementary material for: Technical–economic analysis to identify the acceptable maximum attenuation on PON FTTH lines for wholesale network operators
Source: Sci Rep. 2023 Jul 29;13:12327. doi: 10.1038/s41598-023-39445-3 (PMC10387096; doi:10.1038/s41598-023-39445-3)
Supplement: Supplementary file 1 — Supplementary Information. [file 41598_2023_39445_MOESM1_ESM.zip]

Archive with 4 entries (4 files):
- Data/Data1Measurements.xlsx
- Data/Data2Measurements.xlsx
- Data/GraphsResults_Origin.opju
- Data/MeasurementsConsiderations.xlsx
