# Supplementary material for: Technical–economic analysis to identify the acceptable maximum attenuation on PON FTTH lines for wholesale network operators
Source: Sci Rep. 2023 Jul 29;13:12327. doi: 10.1038/s41598-023-39445-3 (PMC10387096; doi:10.1038/s41598-023-39445-3)
Supplement: Supplementary file 1 — Supplementary Information. [file 41598_2023_39445_MOESM1_ESM.zip › Data/Data1Measurements.xlsx]

## Sheet: Pivot
Row Labels	Count of Range
55-60	277
60-65	2794
65-70	3603
70-75	1770
75-80	733
80-85	355
85-90	173
90-95	208
95-100	86
Grand Total	9999

## Sheet: Data
Distanza Ottica	Attenuazione		%	Range
5366	24.551		64.6079	60-65
6397	27.26		71.7368	70-75
2047	24.086		63.3842	60-65
5416	31.731		83.5026	80-85				55-60	277
4501	26.276		69.1474	65-70				60-65	2794
2846	24.882		65.4789	65-70				65-70	3603
3168	26.93		70.8684	70-75				70-75	1770
1134	24.329		64.0237	60-65				75-80	733
11132	27.383		72.0605	70-75				80-85	355
3337	27.208		71.6	70-75				85-90	173
8951	26.849		70.6553	70-75				90-95	208
3995	25.946		68.2789	65-70				95-100	86
1935	24.364		64.1158	60-65
444	25.419		66.8921	65-70
7450	25.348		66.7053	65-70
4326	25.523		67.1658	65-70
4146	23.911		62.9237	60-65
6503	23.791		62.6079	60-65
5042	23.179		60.9974	60-65
9400	25.254		66.4579	65-70
2768	27.602		72.6368	70-75
2650	24.134		63.5105	60-65
3232	24.458		64.3632	60-65
5613	26.51		69.7632	65-70
4566	34.434		90.6158	90-95
6160	26.088		68.6526	65-70
7442	25.282		66.5316	65-70
7735	26.662		70.1632	70-75
2829	22.501		59.2132	55-60
7340	24.519		64.5237	60-65
10471	25.44		66.9474	65-70
3172	26.145		68.8026	65-70
2888	24.422		64.2684	60-65
4524	27.221		71.6342	70-75
7476	27.097		71.3079	70-75
4296	24.678		64.9421	60-65
9083	25.704		67.6421	65-70
7050	32.4		85.2632	85-90
705	24.094		63.4053	60-65
3002	27.494		72.3526	70-75
4581	25.304		66.5895	65-70
4697	26.417		69.5184	65-70
4146	27.435		72.1974	70-75
9179	28.587		75.2289	75-80
5578	25.779		67.8395	65-70
4972	25.238		66.4158	65-70
4995	24.367		64.1237	60-65
4188	23.539		61.9447	60-65
9633	26.607		70.0184	70-75
1677	26.236		69.0421	65-70
3632	30.33		79.8158	75-80
4564	24.679		64.9447	60-65
3413	25.557		67.2553	65-70
9867	27.301		71.8447	70-75
2540	23.713		62.4026	60-65
3050	26.126		68.7526	65-70
4407	29.96		78.8421	75-80
1315	26.963		70.9553	70-75
5654	25.521		67.1605	65-70
6526	25.057		65.9395	65-70
11994	31.308		82.3895	80-85
6731	25.991		68.3974	65-70
3272	25.488		67.0737	65-70
9792	26.582		69.9526	65-70
865	23.266		61.2263	60-65
3527	25.511		67.1342	65-70
7770	24.147		63.5447	60-65
6061	26.02		68.4737	65-70
2853	23.778		62.5737	60-65
13195	27.2		71.5789	70-75
1780	28.456		74.8842	70-75
7172	27.598		72.6263	70-75
4732	23.324		61.3789	60-65
10306	26.25		69.0789	65-70
5354	26.91		70.8158	70-75
2348	27.992		73.6632	70-75
3736	26.071		68.6079	65-70
8369	30.316		79.7789	75-80
4966	24.096		63.4105	60-65
4161	25.253		66.4553	65-70
8971	24.831		65.3447	65-70
10644	27.801		73.1605	70-75
3946	22.419		58.9974	55-60
3733	26.471		69.6605	65-70
933	30.772		80.9789	80-85
1836	25.151		66.1868	65-70
4564	25.093		66.0342	65-70
4539	25.174		66.2474	65-70
1640	27.517		72.4132	70-75
3929	23.545		61.9605	60-65
3583	25.46		67	65-70
4048	26.181		68.8974	65-70
7769	26.328		69.2842	65-70
4095	25.041		65.8974	65-70
6773	32.446		85.3842	85-90
10090	25.64		67.4737	65-70
1170	26.354		69.3526	65-70
6488	28.71		75.5526	75-80
2856	24.553		64.6132	60-65
8962	27.42		72.1579	70-75
6851	26.659		70.1553	70-75
5156	25.365		66.75	65-70
2381	24.51		64.5	60-65
9254	26.455		69.6184	65-70
5955	25.506		67.1211	65-70
8195	25.892		68.1368	65-70
2303	26.744		70.3789	70-75
3382	26.99		71.0263	70-75
7688	27.722		72.9526	70-75
7490	28.04		73.7895	70-75
5973	24.054		63.3	60-65
4870	25.853		68.0342	65-70
4010	26.531		69.8184	65-70
7081	26.017		68.4658	65-70
7540	25.702		67.6368	65-70
2092	24.515		64.5132	60-65
10721	26.218		68.9947	65-70
2099	24.831		65.3447	65-70
5124	24.787		65.2289	65-70
2114	24.333		64.0342	60-65
3815	35.037		92.2026	90-95
8561	29.023		76.3763	75-80
7220	25.09		66.0263	65-70
4519	26.19		68.9211	65-70
14186	26.908		70.8105	70-75
5144	33.837		89.0447	85-90
1503	25.389		66.8132	65-70
4002	25.221		66.3711	65-70
6171	25.371		66.7658	65-70
1078	26.181		68.8974	65-70
3763	27.681		72.8447	70-75
2053	26.548		69.8632	65-70
10525	25.194		66.3	65-70
1081	25.652		67.5053	65-70
4078	22.925		60.3289	60-65
3585	23.349		61.4447	60-65
2209	22.196		58.4105	55-60
5160	25.518		67.1526	65-70
6093	25.229		66.3921	65-70
7257	27.148		71.4421	70-75
4165	24.539		64.5763	60-65
2370	24.564		64.6421	60-65
10244	29.687		78.1237	75-80
4069	26.181		68.8974	65-70
3027	22.589		59.4447	55-60
13483	26.204		68.9579	65-70
7124	27.588		72.6	70-75
10359	25.591		67.3447	65-70
910	23.166		60.9632	60-65
1857	28.673		75.4553	75-80
3902	29.43		77.4474	75-80
3164	27.772		73.0842	70-75
8898	26.688		70.2316	70-75
9947	26.273		69.1395	65-70
5848	28.439		74.8395	70-75
10988	25.192		66.2947	65-70
3561	24.791		65.2395	65-70
6685	24.927		65.5974	65-70
10103	28.28		74.4211	70-75
4223	24.981		65.7395	65-70
9669	27.469		72.2868	70-75
9178	24.963		65.6921	65-70
5033	24.406		64.2263	60-65
13718	27.537		72.4658	70-75
7298	25.992		68.4	65-70
3169	26.664		70.1684	70-75
2344	25.573		67.2974	65-70
4292	24.354		64.0895	60-65
13109	26.48		69.6842	65-70
9837	24.843		65.3763	65-70
6121	28.005		73.6974	70-75
3311	25.147		66.1763	65-70
3487	25.074		65.9842	65-70
4552	27.05		71.1842	70-75
10575	25.536		67.2	65-70
9105	29.225		76.9079	75-80
1918	23.374		61.5105	60-65
1967	31.443		82.7447	80-85
5924	26.484		69.6947	65-70
6300	31.21		82.1316	80-85
2330	28.95		76.1842	75-80
7141	25.987		68.3868	65-70
10674	26.495		69.7237	65-70
4486	25.87		68.0789	65-70
8146	38.337		100.887	95-100
12392	25.613		67.4026	65-70
11100	26.331		69.2921	65-70
7193	30.368		79.9158	75-80
7010	27.305		71.8553	70-75
3542	23.618		62.1526	60-65
2054	24.655		64.8816	60-65
11019	26.653		70.1395	70-75
3260	30.011		78.9763	75-80
4123	25.466		67.0158	65-70
13017	26.538		69.8368	65-70
5197	25.795		67.8816	65-70
3286	25.879		68.1026	65-70
3305	29.862		78.5842	75-80
2343	23.643		62.2184	60-65
1610	25.661		67.5289	65-70
9279	24.973		65.7184	65-70
5004	23.955		63.0395	60-65
10226	29.261		77.0026	75-80
3733	24.062		63.3211	60-65
5119	29.552		77.7684	75-80
10564	25.536		67.2	65-70
3709	24.212		63.7158	60-65
4889	24.78		65.2105	65-70
5847	25.483		67.0605	65-70
7084	24.791		65.2395	65-70
3583	36.228		95.3368	95-100
3975	25.524		67.1684	65-70
7284	26.613		70.0342	70-75
2530	26.859		70.6816	70-75
1075	28.747		75.65	75-80
4517	37.481		98.6342	95-100
7503	26.875		70.7237	70-75
11630	25.46		67	65-70
7296	26.386		69.4368	65-70
627	22.239		58.5237	55-60
2017	25.337		66.6763	65-70
8090	31.826		83.7526	80-85
10188	24.408		64.2316	60-65
7636	24.379		64.1553	60-65
7646	27.321		71.8974	70-75
4947	26.477		69.6763	65-70
2938	24.351		64.0816	60-65
5891	25.049		65.9184	65-70
8160	23.937		62.9921	60-65
9783	28.288		74.4421	70-75
2698	27.165		71.4868	70-75
683	24.575		64.6711	60-65
3368	25.229		66.3921	65-70
5654	27.722		72.9526	70-75
5236	22.512		59.2421	55-60
3122	24.539		64.5763	60-65
13704	24.822		65.3211	65-70
8895	25.575		67.3026	65-70
7382	26.013		68.4553	65-70
10572	24.271		63.8711	60-65
7822	27.26		71.7368	70-75
11655	24.792		65.2421	65-70
6165	26.128		68.7579	65-70
5988	26.5		69.7368	65-70
10390	25.077		65.9921	65-70
6260	24.322		64.0053	60-65
2788	26.199		68.9447	65-70
2509	27.106		71.3316	70-75
8084	24.154		63.5632	60-65
5515	27.871		73.3447	70-75
9556	27.385		72.0658	70-75
7952	26.924		70.8526	70-75
5371	23.591		62.0816	60-65
4131	26.636		70.0947	70-75
3649	23.739		62.4711	60-65
3429	32.846		86.4368	85-90
2676	26.449		69.6026	65-70
10436	27.91		73.4474	70-75
7144	28.923		76.1132	75-80
8253	26.136		68.7789	65-70
4456	35.703		93.9553	90-95
5537	25.629		67.4447	65-70
5467	24.577		64.6763	60-65
9895	28.357		74.6237	70-75
11025	24.864		65.4316	65-70
1430	23.706		62.3842	60-65
5320	33.03		86.9211	85-90
7962	28.427		74.8079	70-75
4610	23.016		60.5684	60-65
11795	25.787		67.8605	65-70
11849	26.198		68.9421	65-70
5769	25.259		66.4711	65-70
5606	23.948		63.0211	60-65
5623	24.649		64.8658	60-65
7899	24.883		65.4816	65-70
2921	24.659		64.8921	60-65
5594	28.249		74.3395	70-75
12934	31.843		83.7974	80-85
10782	25.017		65.8342	65-70
4134	23.721		62.4237	60-65
12922	30.068		79.1263	75-80
4547	25.633		67.4553	65-70
1625	26.009		68.4447	65-70
2740	23.851		62.7658	60-65
2763	23.742		62.4789	60-65
4247	27.552		72.5053	70-75
5468	25.426		66.9105	65-70
5897	28.018		73.7316	70-75
1931	27.427		72.1763	70-75
2600	25.512		67.1368	65-70
10676	26.932		70.8737	70-75
12675	36.704		96.5895	95-100
4426	25.156		66.2	65-70
2070	27.197		71.5711	70-75
10741	25.194		66.3	65-70
4483	27.078		71.2579	70-75
8058	26.282		69.1632	65-70
4717	24.584		64.6947	60-65
4165	26.71		70.2895	70-75
5578	25.698		67.6263	65-70
6673	27.07		71.2368	70-75
8386	26.339		69.3132	65-70
4963	31.195		82.0921	80-85
1514	22.669		59.6553	55-60
1942	29.618		77.9421	75-80
5703	23.059		60.6816	60-65
3332	25.349		66.7079	65-70
6786	23.934		62.9842	60-65
5818	27.838		73.2579	70-75
1145	24.869		65.4447	65-70
3881	28.01		73.7105	70-75
5596	24.073		63.35	60-65
7799	24.603		64.7447	60-65
8618	23.783		62.5868	60-65
5818	24.371		64.1342	60-65
2433	24.157		63.5711	60-65
9131	25.358		66.7316	65-70
9335	25.835		67.9868	65-70
8064	30.03		79.0263	75-80
9095	25.503		67.1132	65-70
5976	24.677		64.9395	60-65
2609	23.89		62.8684	60-65
9280	32.523		85.5868	85-90
1441	26.81		70.5526	70-75
4164	26.776		70.4632	70-75
5543	28.884		76.0105	75-80
7502	24.822		65.3211	65-70
8941	34.194		89.9842	85-90
7708	23.661		62.2658	60-65
2501	22.225		58.4868	55-60
4536	28.431		74.8184	70-75
2593	29.375		77.3026	75-80
2291	26		68.4211	65-70
3842	29.588		77.8632	75-80
7484	24.114		63.4579	60-65
10497	28.289		74.4447	70-75
5446	26.961		70.95	70-75
4128	26.187		68.9132	65-70
5635	26.885		70.75	70-75
5769	25.221		66.3711	65-70
1901	24.52		64.5263	60-65
10647	27.27		71.7632	70-75
966	27.733		72.9816	70-75
2544	24.832		65.3474	65-70
4680	22.875		60.1974	60-65
2973	26.372		69.4	65-70
4183	25.29		66.5526	65-70
11240	29.292		77.0842	75-80
4346	23.238		61.1526	60-65
11940	28.255		74.3553	70-75
5117	24.232		63.7684	60-65
4213	24.186		63.6474	60-65
5085	25.112		66.0842	65-70
7518	25.221		66.3711	65-70
8308	26.111		68.7132	65-70
9964	25.257		66.4658	65-70
9263	24.612		64.7684	60-65
6684	25.745		67.75	65-70
4966	26.523		69.7974	65-70
964	23.807		62.65	60-65
5597	24.957		65.6763	65-70
11964	28.996		76.3053	75-80
9111	32.624		85.8526	85-90
4611	31.438		82.7316	80-85
3608	33.914		89.2474	85-90
8269	26.339		69.3132	65-70
4564	24.845		65.3816	65-70
4302	24.337		64.0447	60-65
5827	27.951		73.5553	70-75
2675	24.78		65.2105	65-70
4055	26.6		70	70-75
11237	26.087		68.65	65-70
4034	23.888		62.8632	60-65
8193	24.83		65.3421	65-70
3419	25.299		66.5763	65-70
4739	23.646		62.2263	60-65
6289	27.222		71.6368	70-75
3803	25.069		65.9711	65-70
2713	25.114		66.0895	65-70
4806	25.886		68.1211	65-70
12777	25.564		67.2737	65-70
4020	23.921		62.95	60-65
4285	25.155		66.1974	65-70
4383	31.283		82.3237	80-85
12400	27.33		71.9211	70-75
11512	30.553		80.4026	80-85
6325	26.482		69.6895	65-70
9202	26.038		68.5211	65-70
4413	24.716		65.0421	65-70
10565	24.318		63.9947	60-65
1692	25.255		66.4605	65-70
4660	25.616		67.4105	65-70
3629	28.085		73.9079	70-75
8884	26.966		70.9632	70-75
2761	23.614		62.1421	60-65
2759	24.306		63.9632	60-65
3505	24.21		63.7105	60-65
15771	26.797		70.5184	70-75
3990	30.251		79.6079	75-80
4548	26.196		68.9368	65-70
2166	25.201		66.3184	65-70
7303	33.611		88.45	85-90
4678	26.938		70.8895	70-75
1603	25.555		67.25	65-70
2143	24.033		63.2447	60-65
6782	25.222		66.3737	65-70
5402	23.88		62.8421	60-65
944	24.921		65.5816	65-70
4140	26.972		70.9789	70-75
1993	24.043		63.2711	60-65
4125	24.818		65.3105	65-70
5547	24.833		65.35	65-70
4125	25.69		67.6053	65-70
2858	27.739		72.9974	70-75
4079	27.796		73.1474	70-75
10312	25.944		68.2737	65-70
6560	28.018		73.7316	70-75
7101	26.217		68.9921	65-70
12188	25.533		67.1921	65-70
4779	25.47		67.0263	65-70
4185	33.251		87.5026	85-90
7875	24.995		65.7763	65-70
8054	31.278		82.3105	80-85
5941	24.534		64.5632	60-65
3783	23.235		61.1447	60-65
4948	29.37		77.2895	75-80
12309	25.732		67.7158	65-70
12975	28.277		74.4132	70-75
1216	24.018		63.2053	60-65
3204	26.39		69.4474	65-70
8716	23.771		62.5553	60-65
4074	24.471		64.3974	60-65
8290	25.348		66.7053	65-70
14290	26.207		68.9658	65-70
6735	25.558		67.2579	65-70
5963	33.144		87.2211	85-90
4323	27.096		71.3053	70-75
963	23.529		61.9184	60-65
3928	27.502		72.3737	70-75
7172	22.591		59.45	55-60
2187	24.009		63.1816	60-65
1539	25.111		66.0816	65-70
6045	28.344		74.5895	70-75
9323	27.264		71.7474	70-75
10445	29.311		77.1342	75-80
4766	24.868		65.4421	65-70
5085	27.304		71.8526	70-75
3242	24.752		65.1368	65-70
5673	27.746		73.0158	70-75
2815	33.051		86.9763	85-90
3184	26.447		69.5974	65-70
8030	26.451		69.6079	65-70
6589	30.006		78.9632	75-80
10468	24.363		64.1132	60-65
7196	29.915		78.7237	75-80
2107	25.016		65.8316	65-70
3062	21.812		57.4	55-60
2564	26.08		68.6316	65-70
4552	23.391		61.5553	60-65
2493	23.55		61.9737	60-65
10945	27.15		71.4474	70-75
6518	24.03		63.2368	60-65
5053	27.614		72.6684	70-75
3614	22.496		59.2	55-60
2982	22.55		59.3421	55-60
11438	27.659		72.7868	70-75
9364	27.851		73.2921	70-75
1898	23.067		60.7026	60-65
3339	25.291		66.5553	65-70
5086	30.376		79.9368	75-80
5549	24.466		64.3842	60-65
3011	26.115		68.7237	65-70
2467	25.42		66.8947	65-70
2528	25.376		66.7789	65-70
3889	24.105		63.4342	60-65
2412	22.62		59.5263	55-60
4920	25.103		66.0605	65-70
1216	22.899		60.2605	60-65
3222	26.365		69.3816	65-70
7804	34.162		89.9	85-90
1195	23.537		61.9395	60-65
1721	23.718		62.4158	60-65
6305	24.091		63.3974	60-65
4854	25.428		66.9158	65-70
3222	24.667		64.9132	60-65
9153	26.812		70.5579	70-75
14972	27.993		73.6658	70-75
2918	23.225		61.1184	60-65
2184	24.889		65.4974	65-70
3135	25.259		66.4711	65-70
10761	24.815		65.3026	65-70
12690	32.767		86.2289	85-90
11049	26.127		68.7553	65-70
986	23.88		62.8421	60-65
6481	23.822		62.6895	60-65
4686	23.145		60.9079	60-65
4223	23.711		62.3974	60-65
3371	32.002		84.2158	80-85
2228	25.169		66.2342	65-70
4265	27.024		71.1158	70-75
4548	25.357		66.7289	65-70
894	24.701		65.0026	65-70
12175	28.062		73.8474	70-75
13085	26.077		68.6237	65-70
11865	24.541		64.5816	60-65
13545	27.945		73.5395	70-75
2683	26.072		68.6105	65-70
9055	26.119		68.7342	65-70
4790	23.82		62.6842	60-65
11887	26.634		70.0895	70-75
7078	26.898		70.7842	70-75
1969	26.079		68.6289	65-70
3883	34.419		90.5763	90-95
1712	30.558		80.4158	80-85
1897	22.317		58.7289	55-60
6093	26.25		69.0789	65-70
5621	24.175		63.6184	60-65
5977	23.761		62.5289	60-65
5271	25.498		67.1	65-70
9426	28.757		75.6763	75-80
2468	23.023		60.5868	60-65
11026	30.531		80.3447	80-85
3046	25.472		67.0316	65-70
884	21.516		56.6211	55-60
8182	23.755		62.5132	60-65
9244	29.173		76.7711	75-80
9330	23.581		62.0553	60-65
3003	26.492		69.7158	65-70
8002	25.29		66.5526	65-70
4439	23.603		62.1132	60-65
12024	30.086		79.1737	75-80
2954	23.681		62.3184	60-65
8424	24.593		64.7184	60-65
10426	24.573		64.6658	60-65
7335	26.902		70.7947	70-75
7335	26.863		70.6921	70-75
2217	26.174		68.8789	65-70
8929	24.667		64.9132	60-65
7268	26.035		68.5132	65-70
2495	22.484		59.1684	55-60
4369	26.5		69.7368	65-70
4471	25.652		67.5053	65-70
2714	26.236		69.0421	65-70
1998	23.302		61.3211	60-65
6380	24.63		64.8158	60-65
6114	30.871		81.2395	80-85
2168	25.433		66.9289	65-70
3779	24.929		65.6026	65-70
2982	25.474		67.0368	65-70
1873	32.078		84.4158	80-85
2663	31.099		81.8395	80-85
4116	28.427		74.8079	70-75
12716	27.689		72.8658	70-75
8801	24.865		65.4342	65-70
6021	24.673		64.9289	60-65
10692	24.149		63.55	60-65
5785	25.784		67.8526	65-70
3781	23.312		61.3474	60-65
3322	23.634		62.1947	60-65
739	22.65		59.6053	55-60
7448	24.98		65.7368	65-70
4935	24.805		65.2763	65-70
3355	23.294		61.3	60-65
6592	26.354		69.3526	65-70
2008	26.947		70.9132	70-75
9526	24.315		63.9868	60-65
1909	23.673		62.2974	60-65
4505	23.476		61.7789	60-65
4347	24.286		63.9105	60-65
1319	23.041		60.6342	60-65
5141	25.462		67.0053	65-70
2070	22.163		58.3237	55-60
5394	26.01		68.4474	65-70
5747	29.342		77.2158	75-80
3087	23.811		62.6605	60-65
2729	25.673		67.5605	65-70
1582	27.436		72.2	70-75
4680	26.186		68.9105	65-70
5052	25.02		65.8421	65-70
2212	24.512		64.5053	60-65
3003	27.832		73.2421	70-75
3172	22.221		58.4763	55-60
3185	25.195		66.3026	65-70
3197	26.36		69.3684	65-70
3475	22.726		59.8053	55-60
4767	24.457		64.3605	60-65
5772	28.73		75.6053	75-80
7031	25.584		67.3263	65-70
2460	23.197		61.0447	60-65
2415	22.481		59.1605	55-60
3560	24.589		64.7079	60-65
6567	24.662		64.9	60-65
3890	26.193		68.9289	65-70
5885	26.768		70.4421	70-75
3950	22.782		59.9526	55-60
5768	24.84		65.3684	65-70
7879	28.808		75.8105	75-80
6245	26.29		69.1842	65-70
6245	28.242		74.3211	70-75
6486	25.577		67.3079	65-70
6561	27.317		71.8868	70-75
3506	24.029		63.2342	60-65
1799	23.206		61.0684	60-65
3843	21.605		56.8553	55-60
4975	24.682		64.9526	60-65
1610	28.009		73.7079	70-75
4896	25.361		66.7395	65-70
3305	24.029		63.2342	60-65
3315	24.619		64.7868	60-65
5768	27.8		73.1579	70-75
1320	31.145		81.9605	80-85
6589	26.428		69.5474	65-70
3960	27.323		71.9026	70-75
4888	24.568		64.6526	60-65
3566	23.576		62.0421	60-65
1558	24.912		65.5579	65-70
4551	24.759		65.1553	65-70
5235	24.605		64.75	60-65
1763	25.646		67.4895	65-70
13462	25.516		67.1474	65-70
12923	25.323		66.6395	65-70
10824	27.53		72.4474	70-75
7675	24.699		64.9974	60-65
5034	23.514		61.8789	60-65
15818	25.068		65.9684	65-70
2953	24.767		65.1763	65-70
9848	25.882		68.1105	65-70
2465	24.868		65.4421	65-70
4066	22.647		59.5974	55-60
6978	24.564		64.6421	60-65
698	25.486		67.0684	65-70
7778	24.262		63.8474	60-65
4424	24.11		63.4474	60-65
2282	24.704		65.0105	65-70
3824	23.363		61.4816	60-65
11035	26.5		69.7368	65-70
9726	25.554		67.2474	65-70
1808	23.612		62.1368	60-65
7136	26.198		68.9421	65-70
9124	28.347		74.5974	70-75
2146	23.59		62.0789	60-65
3804	22.249		58.55	55-60
4031	22.909		60.2868	60-65
2214	24.73		65.0789	65-70
1404	23.489		61.8132	60-65
5090	28.949		76.1816	75-80
8219	30.348		79.8632	75-80
8478	26.258		69.1	65-70
6648	24.073		63.35	60-65
2852	27.027		71.1237	70-75
2411	28.24		74.3158	70-75
9926	27.446		72.2263	70-75
10561	25.399		66.8395	65-70
3163	23.329		61.3921	60-65
3942	25.121		66.1079	65-70
1585	23.626		62.1737	60-65
2515	22.689		59.7079	55-60
3264	24.546		64.5947	60-65
3324	24.726		65.0684	65-70
3849	23.041		60.6342	60-65
3747	22.933		60.35	60-65
6483	24.691		64.9763	60-65
4164	24.278		63.8895	60-65
3268	30.92		81.3684	80-85
14271	32.803		86.3237	85-90
1642	23.686		62.3316	60-65
4088	28.6		75.2632	75-80
3579	23.133		60.8763	60-65
3202	27.824		73.2211	70-75
3946	24.027		63.2289	60-65
3388	23.756		62.5158	60-65
1641	24.156		63.5684	60-65
6363	25.04		65.8947	65-70
6300	25.601		67.3711	65-70
3309	26.783		70.4816	70-75
5782	28.35		74.6053	70-75
2094	23.212		61.0842	60-65
9966	24.515		64.5132	60-65
9121	26.094		68.6684	65-70
2682	27.811		73.1868	70-75
10529	28.713		75.5605	75-80
2992	23.281		61.2658	60-65
3958	35.31		92.9211	90-95
7269	24.255		63.8289	60-65
3440	26.05		68.5526	65-70
3183	24.703		65.0079	65-70
5633	25.83		67.9737	65-70
3645	25.365		66.75	65-70
2797	23.963		63.0605	60-65
4562	26.863		70.6921	70-75
3392	25.221		66.3711	65-70
845	24.988		65.7579	65-70
3947	25.017		65.8342	65-70
5509	23.764		62.5368	60-65
6303	24.842		65.3737	65-70
6383	26.659		70.1553	70-75
6000	23.607		62.1237	60-65
1573	26.027		68.4921	65-70
5913	29.052		76.4526	75-80
4638	27.512		72.4	70-75
4522	25.282		66.5316	65-70
5644	25.461		67.0026	65-70
2208	24.074		63.3526	60-65
6274	24.532		64.5579	60-65
5191	22.966		60.4368	60-65
5125	23.646		62.2263	60-65
3632	29.474		77.5632	75-80
13480	25.752		67.7684	65-70
5089	28.025		73.75	70-75
8002	25.512		67.1368	65-70
9543	29.757		78.3079	75-80
3056	31.337		82.4658	80-85
3457	27.752		73.0316	70-75
5238	24.946		65.6474	65-70
2535	25.692		67.6105	65-70
2440	26.273		69.1395	65-70
3273	25.742		67.7421	65-70
5972	24.122		63.4789	60-65
5844	29.319		77.1553	75-80
993	23.756		62.5158	60-65
3335	28.768		75.7053	75-80
4204	23.678		62.3105	60-65
13527	28.091		73.9237	70-75
4667	26.108		68.7053	65-70
5850	26.697		70.2553	70-75
5093	23.668		62.2842	60-65
5603	29.667		78.0711	75-80
4780	23.445		61.6974	60-65
5506	24.395		64.1974	60-65
1958	33.062		87.0053	85-90
4917	25.311		66.6079	65-70
5893	24.767		65.1763	65-70
5830	24.611		64.7658	60-65
7687	26.121		68.7395	65-70
5019	26.273		69.1395	65-70
11281	28.42		74.7895	70-75
4270	26.066		68.5947	65-70
8551	27.222		71.6368	70-75
7312	26.46		69.6316	65-70
8961	26.832		70.6105	70-75
10243	29.307		77.1237	75-80
7205	28.39		74.7105	70-75
2980	26.791		70.5026	70-75
6423	23.748		62.4947	60-65
9469	24.631		64.8184	60-65
8956	24.6		64.7368	60-65
2884	23.007		60.5447	60-65
11245	29.584		77.8526	75-80
7180	31.445		82.75	80-85
10989	29.183		76.7974	75-80
8713	26.294		69.1947	65-70
2686	32.038		84.3105	80-85
3402	24.184		63.6421	60-65
3299	26.714		70.3	70-75
2816	24.611		64.7658	60-65
4264	28.035		73.7763	70-75
2261	23.915		62.9342	60-65
4140	26.656		70.1474	70-75
4741	24.741		65.1079	65-70
2377	26.103		68.6921	65-70
1722	25.926		68.2263	65-70
3347	27.258		71.7316	70-75
1518	23.733		62.4553	60-65
4302	25.176		66.2526	65-70
6012	24.731		65.0816	65-70
1110	22.582		59.4263	55-60
10693	27.562		72.5316	70-75
6492	25.739		67.7342	65-70
757	27.567		72.5447	70-75
2639	27.812		73.1895	70-75
2406	24.201		63.6868	60-65
2827	30.781		81.0026	80-85
1403	23.794		62.6158	60-65
2314	22.252		58.5579	55-60
2225	25.634		67.4579	65-70
6227	24.56		64.6316	60-65
4694	28.02		73.7368	70-75
2521	27.168		71.4947	70-75
4449	24.652		64.8737	60-65
8142	26.122		68.7421	65-70
4571	24.081		63.3711	60-65
7831	28.811		75.8184	75-80
3988	24.139		63.5237	60-65
3280	25.691		67.6079	65-70
4960	26.531		69.8184	65-70
2076	23.617		62.15	60-65
6361	35.285		92.8553	90-95
7581	25.689		67.6026	65-70
1112	23.399		61.5763	60-65
6675	28.397		74.7289	70-75
8359	27.289		71.8132	70-75
2149	23.617		62.15	60-65
853	24.716		65.0421	65-70
11945	28.149		74.0763	70-75
10843	32.213		84.7711	80-85
11330	26.709		70.2868	70-75
6313	25.139		66.1553	65-70
1302	23.132		60.8737	60-65
12344	28.331		74.5553	70-75
11530	28.325		74.5395	70-75
8214	25.151		66.1868	65-70
7456	24.129		63.4974	60-65
4945	24.263		63.85	60-65
10586	27.494		72.3526	70-75
4617	24.973		65.7184	65-70
6609	24.632		64.8211	60-65
3181	24.9		65.5263	65-70
10026	24.86		65.4211	65-70
5925	24.607		64.7553	60-65
15814	30.245		79.5921	75-80
14279	26.721		70.3184	70-75
3276	23.743		62.4816	60-65
5140	25.945		68.2763	65-70
4159	23.344		61.4316	60-65
3398	24.916		65.5684	65-70
5342	33.093		87.0868	85-90
10321	24.897		65.5184	65-70
10459	25.657		67.5184	65-70
3179	29.998		78.9421	75-80
1866	24.809		65.2868	65-70
4759	29.662		78.0579	75-80
3367	29.782		78.3737	75-80
13109	28.599		75.2605	75-80
3179	26.39		69.4474	65-70
4555	23.445		61.6974	60-65
6324	24.528		64.5474	60-65
10124	25.437		66.9395	65-70
2770	26.208		68.9684	65-70
3233	26.757		70.4132	70-75
3233	23.591		62.0816	60-65
5331	23.649		62.2342	60-65
9546	28.046		73.8053	70-75
3754	24.173		63.6132	60-65
6924	25.202		66.3211	65-70
11915	25.43		66.9211	65-70
4286	24.215		63.7237	60-65
9088	27.151		71.45	70-75
7034	24.755		65.1447	65-70
5240	26.064		68.5895	65-70
9043	29.15		76.7105	75-80
5483	24.734		65.0895	65-70
9423	25.748		67.7579	65-70
9409	24.89		65.5	65-70
9407	24.997		65.7816	65-70
4448	26.186		68.9105	65-70
6768	26.172		68.8737	65-70
7388	26.723		70.3237	70-75
8792	26.918		70.8368	70-75
3302	23.837		62.7289	60-65
7059	27.02		71.1053	70-75
7560	26.842		70.6368	70-75
7675	25.762		67.7947	65-70
2214	24.523		64.5342	60-65
10728	27.831		73.2395	70-75
4753	24.821		65.3184	65-70
2751	26.967		70.9658	70-75
827	22.389		58.9184	55-60
5257	25.305		66.5921	65-70
2860	27.059		71.2079	70-75
1479	24.936		65.6211	65-70
3098	24.608		64.7579	60-65
11697	34.884		91.8	90-95
7884	24.687		64.9658	60-65
8410	24.201		63.6868	60-65
5154	27.482		72.3211	70-75
6650	25.262		66.4789	65-70
10063	26.794		70.5105	70-75
5715	24.855		65.4079	65-70
3580	33.919		89.2605	85-90
8170	32.488		85.4947	85-90
1232	26.343		69.3237	65-70
8461	25.765		67.8026	65-70
1945	25.864		68.0632	65-70
8565	27.112		71.3474	70-75
13184	27.338		71.9421	70-75
2592	25.022		65.8474	65-70
6987	26.612		70.0316	70-75
1809	23.783		62.5868	60-65
5482	26.094		68.6684	65-70
3628	25.173		66.2447	65-70
5964	24.862		65.4263	65-70
3378	24.733		65.0868	65-70
13837	25.19		66.2895	65-70
12140	24.718		65.0474	65-70
2235	23.678		62.3105	60-65
6594	26.757		70.4132	70-75
6047	26.553		69.8763	65-70
4744	24.546		64.5947	60-65
4929	24.178		63.6263	60-65
6692	24.629		64.8132	60-65
10752	30.973		81.5079	80-85
17049	31.059		81.7342	80-85
4664	24.621		64.7921	60-65
8774	26.883		70.7447	70-75
2898	22.956		60.4105	60-65
10652	26.142		68.7947	65-70
10381	25.008		65.8105	65-70
4808	26.319		69.2605	65-70
5555	29.339		77.2079	75-80
4585	29.961		78.8447	75-80
2892	23.527		61.9132	60-65
4756	26.16		68.8421	65-70
7087	30.207		79.4921	75-80
847	24.511		64.5026	60-65
2578	23.094		60.7737	60-65
13000	27.156		71.4632	70-75
9867	26.764		70.4316	70-75
3487	23.747		62.4921	60-65
7057	26.711		70.2921	70-75
8688	25.573		67.2974	65-70
8585	25.707		67.65	65-70
9088	30.938		81.4158	80-85
8009	25.31		66.6053	65-70
5730	25.925		68.2237	65-70
5997	24.488		64.4421	60-65
1674	27.459		72.2605	70-75
1801	24.941		65.6342	65-70
2382	24.556		64.6211	60-65
4477	28.426		74.8053	70-75
702	25.361		66.7395	65-70
10933	25.421		66.8974	65-70
4647	25.407		66.8605	65-70
4755	25.575		67.3026	65-70
4766	25.968		68.3368	65-70
3819	23.632		62.1895	60-65
10342	25.293		66.5605	65-70
6311	26.51		69.7632	65-70
4910	24.595		64.7237	60-65
10128	27.491		72.3447	70-75
5991	25.848		68.0211	65-70
4328	26.159		68.8395	65-70
9339	25.892		68.1368	65-70
10304	24.815		65.3026	65-70
2637	23.8		62.6316	60-65
4375	25.19		66.2895	65-70
10431	26.686		70.2263	70-75
10489	25.967		68.3342	65-70
3631	25.809		67.9184	65-70
4730	24.938		65.6263	65-70
806	23.132		60.8737	60-65
2563	30.207		79.4921	75-80
3021	24.499		64.4711	60-65
3993	23.644		62.2211	60-65
4365	25.117		66.0974	65-70
11098	24.285		63.9079	60-65
5968	25.728		67.7053	65-70
5665	26.667		70.1763	70-75
3772	27.45		72.2368	70-75
2352	27.184		71.5368	70-75
5287	23.353		61.4553	60-65
1849	23.328		61.3895	60-65
1592	25.553		67.2447	65-70
2207	24.191		63.6605	60-65
1691	25.757		67.7816	65-70
8614	24.96		65.6842	65-70
7705	25.202		66.3211	65-70
10435	29.134		76.6684	75-80
4591	23.762		62.5316	60-65
1672	23.378		61.5211	60-65
5667	25.602		67.3737	65-70
5169	24.005		63.1711	60-65
3936	25.63		67.4474	65-70
2431	24.336		64.0421	60-65
8221	24.641		64.8447	60-65
14026	24.556		64.6211	60-65
10170	27.794		73.1421	70-75
7564	24.751		65.1342	65-70
14311	26.289		69.1816	65-70
5954	25.841		68.0026	65-70
7403	25.993		68.4026	65-70
10273	25.311		66.6079	65-70
5746	24.3		63.9474	60-65
5666	30.587		80.4921	80-85
8510	25.022		65.8474	65-70
11941	25.699		67.6289	65-70
3413	26.798		70.5211	70-75
3476	24.337		64.0447	60-65
5706	24.439		64.3132	60-65
2110	27.78		73.1053	70-75
14210	28.122		74.0053	70-75
17018	28.747		75.65	75-80
2179	23.668		62.2842	60-65
5217	26.348		69.3368	65-70
2151	25.032		65.8737	65-70
2672	28.227		74.2816	70-75
4140	27.37		72.0263	70-75
3281	23.74		62.4737	60-65
10869	29.535		77.7237	75-80
6036	25.504		67.1158	65-70
4798	25.919		68.2079	65-70
1793	23.16		60.9474	60-65
7130	25.361		66.7395	65-70
8156	26.986		71.0158	70-75
9115	28.726		75.5947	75-80
10488	25.005		65.8026	65-70
1931	23.522		61.9	60-65
3815	25.114		66.0895	65-70
4547	24.239		63.7868	60-65
5501	27.069		71.2342	70-75
6551	25.466		67.0158	65-70
3337	24.809		65.2868	65-70
10567	27.136		71.4105	70-75
4712	24.511		64.5026	60-65
6272	26.5		69.7368	65-70
5282	24.333		64.0342	60-65
3150	28.642		75.3737	75-80
8235	25.291		66.5553	65-70
7076	25.263		66.4816	65-70
4266	25.361		66.7395	65-70
6841	25.143		66.1658	65-70
4825	23.953		63.0342	60-65
4636	28.183		74.1658	70-75
13723	26.838		70.6263	70-75
6877	23.989		63.1289	60-65
8449	24.146		63.5421	60-65
6466	25.631		67.45	65-70
10480	25.853		68.0342	65-70
7848	25.346		66.7	65-70
2098	24.197		63.6763	60-65
6150	24.889		65.4974	65-70
5880	24.552		64.6105	60-65
2042	23.693		62.35	60-65
2135	24.818		65.3105	65-70
3717	24.187		63.65	60-65
1153	21.367		56.2289	55-60
12814	25.486		67.0684	65-70
7402	27.606		72.6474	70-75
13279	25.488		67.0737	65-70
5764	26.089		68.6553	65-70
4463	33.417		87.9395	85-90
1528	27.445		72.2237	70-75
4659	27.441		72.2132	70-75
3705	22.459		59.1026	55-60
3510	23.962		63.0579	60-65
5300	26.097		68.6763	65-70
2033	25.168		66.2316	65-70
10141	25.374		66.7737	65-70
10153	32.499		85.5237	85-90
6923	24.483		64.4289	60-65
3411	23.945		63.0132	60-65
2605	30.484		80.2211	80-85
4920	30.773		80.9816	80-85
2862	26.704		70.2737	70-75
13247	26.687		70.2289	70-75
1145	27.151		71.45	70-75
5474	24.707		65.0184	65-70
4302	23.792		62.6105	60-65
3465	38.277		100.729	95-100
4191	23.931		62.9763	60-65
4342	25.497		67.0974	65-70
3902	24.371		64.1342	60-65
4392	29.637		77.9921	75-80
2747	23.399		61.5763	60-65
4925	27.709		72.9184	70-75
5244	24.876		65.4632	65-70
6842	27.058		71.2053	70-75
2158	25.493		67.0868	65-70
2810	23.62		62.1579	60-65
6440	24.46		64.3684	60-65
10185	26.47		69.6579	65-70
10968	26.221		69.0026	65-70
3547	25.002		65.7947	65-70
9091	24.305		63.9605	60-65
1128	25.035		65.8816	65-70
8878	33.491		88.1342	85-90
7347	26.429		69.55	65-70
9409	25.234		66.4053	65-70
8151	25.946		68.2789	65-70
5395	23.626		62.1737	60-65
7117	25.564		67.2737	65-70
2413	26.35		69.3421	65-70
11043	25.486		67.0684	65-70
4595	28.331		74.5553	70-75
10968	24.876		65.4632	65-70
9458	24.281		63.8974	60-65
10633	28.474		74.9316	70-75
4802	25.366		66.7526	65-70
3135	33.217		87.4132	85-90
2724	26.618		70.0474	70-75
1354	38.986		102.595	95-100
1951	24.383		64.1658	60-65
8895	25.535		67.1974	65-70
4086	23.78		62.5789	60-65
5115	25.407		66.8605	65-70
3067	23.244		61.1684	60-65
3799	25.785		67.8553	65-70
6915	29.948		78.8105	75-80
2011	21.779		57.3132	55-60
4672	24.013		63.1921	60-65
12045	24.379		64.1553	60-65
8020	26.003		68.4289	65-70
4655	25.793		67.8763	65-70
4369	25.843		68.0079	65-70
3360	26.89		70.7632	70-75
4977	36.508		96.0737	95-100
4960	26.287		69.1763	65-70
1758	25.338		66.6789	65-70
3319	23.53		61.9211	60-65
2594	22.635		59.5658	55-60
2619	22.385		58.9079	55-60
3539	23.17		60.9737	60-65
1001	24.082		63.3737	60-65
3063	26.022		68.4789	65-70
1942	24.895		65.5132	65-70
1394	27.115		71.3553	70-75
8490	26.699		70.2605	70-75
13965	25.547		67.2289	65-70
4220	25.273		66.5079	65-70
1882	39.252		103.295	95-100
1170	22.053		58.0342	55-60
4930	24.791		65.2395	65-70
5849	23.634		62.1947	60-65
5369	25.403		66.85	65-70
5127	26.739		70.3658	70-75
3090	24.367		64.1237	60-65
3618	24.981		65.7395	65-70
3937	27.852		73.2947	70-75
9215	26.185		68.9079	65-70
10709	24.32		64	60-65
5263	23.819		62.6816	60-65
14234	27.345		71.9605	70-75
6902	25.798		67.8895	65-70
7025	25.054		65.9316	65-70
12305	26.438		69.5737	65-70
8699	34.045		89.5921	85-90
8200	27.067		71.2289	70-75
11231	25.567		67.2816	65-70
10457	24.766		65.1737	65-70
10075	27.531		72.45	70-75
2691	24.638		64.8368	60-65
3631	25.258		66.4684	65-70
3924	23.753		62.5079	60-65
2108	22.719		59.7868	55-60
1709	23.118		60.8368	60-65
1430	29.22		76.8947	75-80
4887	26.556		69.8842	65-70
3954	28.427		74.8079	70-75
2766	24.252		63.8211	60-65
6427	30.791		81.0289	80-85
15106	26.566		69.9105	65-70
1587	24.986		65.7526	65-70
6514	24.627		64.8079	60-65
5133	38.99		102.605	95-100
2520	23.842		62.7421	60-65
3368	24.457		64.3605	60-65
3606	22.329		58.7605	55-60
5785	26.59		69.9737	65-70
2295	32.714		86.0895	85-90
2082	29.565		77.8026	75-80
4198	29.096		76.5684	75-80
8446	25.649		67.4974	65-70
4881	25.445		66.9605	65-70
1590	25.506		67.1211	65-70
1731	25.29		66.5526	65-70
2027	25.55		67.2368	65-70
4152	27.32		71.8947	70-75
2651	22.633		59.5605	55-60
868	23.136		60.8842	60-65
11781	25.701		67.6342	65-70
11917	25.697		67.6237	65-70
4695	24.509		64.4974	60-65
1487	31.742		83.5316	80-85
4956	25.891		68.1342	65-70
2052	25.994		68.4053	65-70
5808	25.725		67.6974	65-70
8492	27.245		71.6974	70-75
8525	27.327		71.9132	70-75
6192	24.812		65.2947	65-70
8728	27.083		71.2711	70-75
5789	24.301		63.95	60-65
5306	24.758		65.1526	65-70
10378	32.276		84.9368	80-85
7553	25.953		68.2974	65-70
14417	26.064		68.5895	65-70
2924	24.139		63.5237	60-65
4495	26.899		70.7868	70-75
2902	23.445		61.6974	60-65
1677	23.979		63.1026	60-65
2542	24.836		65.3579	65-70
544	23.016		60.5684	60-65
2523	27.08		71.2632	70-75
3245	27.114		71.3526	70-75
3581	26.124		68.7474	65-70
4159	24.748		65.1263	65-70
4693	23.602		62.1105	60-65
6457	24.056		63.3053	60-65
14488	28.161		74.1079	70-75
14400	30.848		81.1789	80-85
13468	26.398		69.4684	65-70
7695	26.68		70.2105	70-75
5217	24.747		65.1237	65-70
4546	26.006		68.4368	65-70
14421	29.398		77.3632	75-80
7966	30.415		80.0395	80-85
1613	24.228		63.7579	60-65
1801	22.778		59.9421	55-60
7940	27.601		72.6342	70-75
9981	34.861		91.7395	90-95
2190	24.178		63.6263	60-65
5934	24.895		65.5132	65-70
7180	25.563		67.2711	65-70
4736	32.337		85.0974	85-90
4933	24.865		65.4342	65-70
5684	26.553		69.8763	65-70
2700	24.061		63.3184	60-65
8600	28.119		73.9974	70-75
2527	25.009		65.8132	65-70
2551	25.409		66.8658	65-70
4277	23.237		61.15	60-65
2105	25.582		67.3211	65-70
9842	26.558		69.8895	65-70
3477	39.255		103.303	95-100
7794	24.654		64.8789	60-65
4610	26.805		70.5395	70-75
5290	24.043		63.2711	60-65
8427	26.879		70.7342	70-75
2173	24.46		64.3684	60-65
5845	26.319		69.2605	65-70
7374	25.993		68.4026	65-70
7024	25.371		66.7658	65-70
3124	25.637		67.4658	65-70
3114	25.015		65.8289	65-70
5990	24.963		65.6921	65-70
6536	26.499		69.7342	65-70
3840	25.971		68.3447	65-70
5589	27.037		71.15	70-75
910	26.464		69.6421	65-70
11961	29.529		77.7079	75-80
7744	33.009		86.8658	85-90
14507	30.84		81.1579	80-85
3944	23.702		62.3737	60-65
6956	31.4		82.6316	80-85
5983	25.111		66.0816	65-70
10290	25.998		68.4158	65-70
7562	26.362		69.3737	65-70
9989	25.857		68.0447	65-70
10053	28.728		75.6	75-80
3713	23.18		61	60-65
12665	27.325		71.9079	70-75
10344	25.793		67.8763	65-70
4473	26.015		68.4605	65-70
4657	25.974		68.3526	65-70
10466	26.729		70.3395	70-75
4794	27.848		73.2842	70-75
3068	23.407		61.5974	60-65
4903	24.375		64.1447	60-65
2423	27.678		72.8368	70-75
6540	24.562		64.6368	60-65
6841	24.538		64.5737	60-65
826	24.205		63.6974	60-65
4691	25.901		68.1605	65-70
2086	25.362		66.7421	65-70
1893	23.866		62.8053	60-65
2021	26.053		68.5605	65-70
1621	25.523		67.1658	65-70
1813	27.895		73.4079	70-75
12871	24.328		64.0211	60-65
5822	24.136		63.5158	60-65
5206	25.339		66.6816	65-70
2956	25.997		68.4132	65-70
8615	25.635		67.4605	65-70
5951	24.105		63.4342	60-65
10801	27.528		72.4421	70-75
10631	26.716		70.3053	70-75
4843	26.789		70.4974	70-75
3190	23.4		61.5789	60-65
1856	22.182		58.3737	55-60
5083	26.165		68.8553	65-70
4661	25.192		66.2947	65-70
6782	28.367		74.65	70-75
2023	23.998		63.1526	60-65
3402	22.802		60.0053	60-65
2260	23.731		62.45	60-65
3278	24.037		63.2553	60-65
10673	30.351		79.8711	75-80
1859	23.271		61.2395	60-65
5214	39.152		103.032	95-100
8518	27.055		71.1974	70-75
9014	25.943		68.2711	65-70
3138	24.693		64.9816	60-65
9094	27.101		71.3184	70-75
6650	25.359		66.7342	65-70
1930	24.298		63.9421	60-65
4557	25.224		66.3789	65-70
10773	29.639		77.9974	75-80
3104	24.252		63.8211	60-65
1951	22.068		58.0737	55-60
3271	27.582		72.5842	70-75
5744	24.835		65.3553	65-70
4073	24.338		64.0474	60-65
6361	25.825		67.9605	65-70
10391	25.16		66.2105	65-70
2873	24.473		64.4026	60-65
6300	26.763		70.4289	70-75
4902	24.722		65.0579	65-70
1784	25.429		66.9184	65-70
14090	25.871		68.0816	65-70
6313	25.236		66.4105	65-70
6499	29.808		78.4421	75-80
9648	28.004		73.6947	70-75
2843	25.243		66.4289	65-70
2846	26.95		70.9211	70-75
7849	24.875		65.4605	65-70
2758	24.725		65.0658	65-70
5876	34.197		89.9921	85-90
1815	25.716		67.6737	65-70
10156	25.657		67.5184	65-70
13781	27.339		71.9447	70-75
7449	27.603		72.6395	70-75
2923	26.859		70.6816	70-75
1619	24.648		64.8632	60-65
1587	25.31		66.6053	65-70
6745	25.458		66.9947	65-70
3669	23.079		60.7342	60-65
11881	32.161		84.6342	80-85
12096	37.465		98.5921	95-100
13488	28.097		73.9395	70-75
10895	27.287		71.8079	70-75
7064	26.462		69.6368	65-70
3351	36.265		95.4342	95-100
4869	25.084		66.0105	65-70
6285	25.162		66.2158	65-70
6522	27.661		72.7921	70-75
7648	26.301		69.2132	65-70
10520	24.908		65.5474	65-70
6659	25.558		67.2579	65-70
3932	23.773		62.5605	60-65
2787	24.675		64.9342	60-65
5987	26.013		68.4553	65-70
2680	23.098		60.7842	60-65
2225	22.842		60.1105	60-65
2548	26.671		70.1868	70-75
5405	30.698		80.7842	80-85
4076	26.622		70.0579	70-75
4866	26.057		68.5711	65-70
11779	25.754		67.7737	65-70
10040	25.762		67.7947	65-70
4356	26.827		70.5974	70-75
5722	25.424		66.9053	65-70
8263	25.757		67.7816	65-70
4337	27.128		71.3895	70-75
3258	23.506		61.8579	60-65
4954	27.934		73.5105	70-75
5125	24.888		65.4947	65-70
3124	29.73		78.2368	75-80
4252	27.15		71.4474	70-75
4808	24.588		64.7053	60-65
11867	27.919		73.4711	70-75
3527	25.029		65.8658	65-70
10422	30.504		80.2737	80-85
7698	25.234		66.4053	65-70
10510	25.271		66.5026	65-70
8398	26.486		69.7	65-70
7828	29.39		77.3421	75-80
5758	23.47		61.7632	60-65
10536	31.241		82.2132	80-85
6872	33.473		88.0868	85-90
8790	27.098		71.3105	70-75
3463	25.306		66.5947	65-70
4123	24.842		65.3737	65-70
7435	28.097		73.9395	70-75
4627	23.412		61.6105	60-65
4471	26.298		69.2053	65-70
1735	22.626		59.5421	55-60
5386	29.298		77.1	75-80
2142	29.378		77.3105	75-80
4675	28.641		75.3711	75-80
4446	24.594		64.7211	60-65
2156	25.443		66.9553	65-70
6030	25.406		66.8579	65-70
6595	23.673		62.2974	60-65
7464	26.056		68.5684	65-70
4129	23.613		62.1395	60-65
2236	23.591		62.0816	60-65
2578	23.219		61.1026	60-65
4618	25.901		68.1605	65-70
6665	24.616		64.7789	60-65
9717	24.561		64.6342	60-65
6426	24.73		65.0789	65-70
8228	24.456		64.3579	60-65
5519	25.536		67.2	65-70
6626	24.84		65.3684	65-70
6689	28.836		75.8842	75-80
7136	24.37		64.1316	60-65
11411	24.401		64.2132	60-65
11463	38.291		100.766	95-100
5574	25.442		66.9526	65-70
15950	31.323		82.4289	80-85
2263	27.46		72.2632	70-75
3126	23.824		62.6947	60-65
12347	26.737		70.3605	70-75
5969	29.572		77.8211	75-80
7011	28.672		75.4526	75-80
602	23.432		61.6632	60-65
4215	25.534		67.1947	65-70
3344	24.32		64	60-65
10320	29.959		78.8395	75-80
10273	25.823		67.9553	65-70
9337	25.282		66.5316	65-70
1779	23.204		61.0632	60-65
5671	23.723		62.4289	60-65
9330	26.518		69.7842	65-70
12206	26.87		70.7105	70-75
2756	26.847		70.65	70-75
6304	25.165		66.2237	65-70
2726	28.079		73.8921	70-75
7089	31.106		81.8579	80-85
5390	25.516		67.1474	65-70
2631	23.618		62.1526	60-65
2744	27.777		73.0974	70-75
4227	25.273		66.5079	65-70
7455	26.057		68.5711	65-70
5322	23.969		63.0763	60-65
5089	24.586		64.7	60-65
2262	23.662		62.2684	60-65
3539	24.186		63.6474	60-65
5640	23.907		62.9132	60-65
5876	27.937		73.5184	70-75
6150	24.43		64.2895	60-65
10951	26.765		70.4342	70-75
4940	24.86		65.4211	65-70
9433	26.588		69.9684	65-70
8326	26.718		70.3105	70-75
8737	27.066		71.2263	70-75
4197	25.057		65.9395	65-70
4006	23.852		62.7684	60-65
4110	24.772		65.1895	65-70
10289	26.632		70.0842	70-75
2157	25.137		66.15	65-70
5356	25.731		67.7132	65-70
3645	26.995		71.0395	70-75
15637	31.81		83.7105	80-85
4223	26.091		68.6605	65-70
4184	31.428		82.7053	80-85
3130	23.911		62.9237	60-65
1202	24.563		64.6395	60-65
1711	22.265		58.5921	55-60
4139	24.851		65.3974	65-70
5027	24.286		63.9105	60-65
6177	25.873		68.0868	65-70
5250	26.871		70.7132	70-75
2623	23.7		62.3684	60-65
10468	25.17		66.2368	65-70
2444	23.626		62.1737	60-65
6832	25.107		66.0711	65-70
7058	25.943		68.2711	65-70
1737	22.825		60.0658	60-65
9405	26.438		69.5737	65-70
4722	26.226		69.0158	65-70
2594	28.639		75.3658	75-80
9583	24.876		65.4632	65-70
5300	32.512		85.5579	85-90
8060	28.921		76.1079	75-80
2586	24.443		64.3237	60-65
1318	27.998		73.6789	70-75
5462	27.407		72.1237	70-75
2931	23.395		61.5658	60-65
5980	24.429		64.2868	60-65
5623	25.458		66.9947	65-70
12914	25.731		67.7132	65-70
15187	27.245		71.6974	70-75
12520	30.154		79.3526	75-80
4795	34.448		90.6526	90-95
9917	25.249		66.4447	65-70
12854	26.391		69.45	65-70
2810	24.733		65.0868	65-70
2161	26.096		68.6737	65-70
5807	26.365		69.3816	65-70
4419	25.111		66.0816	65-70
3055	23.008		60.5474	60-65
5126	27.431		72.1868	70-75
4910	24.327		64.0184	60-65
1806	25.713		67.6658	65-70
5125	25.848		68.0211	65-70
9002	26.994		71.0368	70-75
2840	23.997		63.15	60-65
3715	26.15		68.8158	65-70
8903	29.87		78.6053	75-80
5628	36.886		97.0684	95-100
2736	34.13		89.8158	85-90
9898	28.301		74.4763	70-75
4855	26.886		70.7526	70-75
5839	29.897		78.6763	75-80
6572	25.036		65.8842	65-70
5031	25.333		66.6658	65-70
3665	24.944		65.6421	65-70
1962	23.962		63.0579	60-65
3985	23.762		62.5316	60-65
2894	23.94		63	60-65
2168	24.259		63.8395	60-65
2267	22.481		59.1605	55-60
1666	36.168		95.1789	95-100
10367	25.3		66.5789	65-70
6392	27.827		73.2289	70-75
1561	26.918		70.8368	70-75
5304	27.623		72.6921	70-75
4758	28.01		73.7105	70-75
853	25.988		68.3895	65-70
4740	23.847		62.7553	60-65
4429	23.316		61.3579	60-65
8027	24.37		64.1316	60-65
15344	25.273		66.5079	65-70
14346	29.631		77.9763	75-80
13158	26.153		68.8237	65-70
9948	24.978		65.7316	65-70
9120	26.201		68.95	65-70
6817	24.421		64.2658	60-65
4502	24.145		63.5395	60-65
2689	23.872		62.8211	60-65
2004	24.265		63.8553	60-65
14427	26.747		70.3868	70-75
13853	27.559		72.5237	70-75
5011	23.569		62.0237	60-65
1684	27.982		73.6368	70-75
3425	24.146		63.5421	60-65
5705	25.257		66.4658	65-70
2636	24.639		64.8395	60-65
7198	24.993		65.7711	65-70
12745	25.689		67.6026	65-70
12399	30.499		80.2605	80-85
1339	26.311		69.2395	65-70
14146	26.959		70.9447	70-75
1837	23.319		61.3658	60-65
3229	25.833		67.9816	65-70
3230	24.842		65.3737	65-70
3860	30.607		80.5447	80-85
5145	25.88		68.1053	65-70
4894	28.417		74.7816	70-75
4567	31.139		81.9447	80-85
4004	27.56		72.5263	70-75
2963	24.574		64.6684	60-65
7052	25.311		66.6079	65-70
10169	30.29		79.7105	75-80
4464	28.612		75.2947	75-80
4365	28.895		76.0395	75-80
3718	23.235		61.1447	60-65
7705	27.807		73.1763	70-75
2268	24.716		65.0421	65-70
4661	23.554		61.9842	60-65
6769	26.306		69.2263	65-70
2573	27.474		72.3	70-75
14025	26.697		70.2553	70-75
6104	24.04		63.2632	60-65
1378	24.912		65.5579	65-70
5971	26.978		70.9947	70-75
772	27.332		71.9263	70-75
4239	23.859		62.7868	60-65
2915	22.934		60.3526	60-65
2647	26.891		70.7658	70-75
7480	25.519		67.1553	65-70
7672	24.569		64.6553	60-65
5807	23.846		62.7526	60-65
6503	24.555		64.6184	60-65
7934	24.446		64.3316	60-65
2567	23.572		62.0316	60-65
2098	24.77		65.1842	65-70
2852	23.196		61.0421	60-65
2991	31.749		83.55	80-85
5540	24.199		63.6816	60-65
3505	24.613		64.7711	60-65
3680	23.142		60.9	60-65
12656	28.544		75.1158	75-80
2215	25.456		66.9895	65-70
15727	26.972		70.9789	70-75
5038	25.26		66.4737	65-70
2521	23.481		61.7921	60-65
5016	23.353		61.4553	60-65
3163	24.862		65.4263	65-70
3323	26.242		69.0579	65-70
3121	23.121		60.8447	60-65
3368	23.323		61.3763	60-65
4297	26.099		68.6816	65-70
7497	28.194		74.1947	70-75
11384	26.725		70.3289	70-75
10605	28.4		74.7368	70-75
4129	25.982		68.3737	65-70
6579	24.941		65.6342	65-70
9809	25.854		68.0368	65-70
9788	26.031		68.5026	65-70
3248	24.469		64.3921	60-65
2893	26.483		69.6921	65-70
5373	27.606		72.6474	70-75
2793	22.64		59.5789	55-60
4406	25.173		66.2447	65-70
6780	27.382		72.0579	70-75
4019	34.84		91.6842	90-95
2692	23.921		62.95	60-65
4777	24.923		65.5868	65-70
2568	24.077		63.3605	60-65
3251	27.471		72.2921	70-75
808	23.825		62.6974	60-65
11333	26.097		68.6763	65-70
5730	25.072		65.9789	65-70
5748	25.152		66.1895	65-70
1392	23.308		61.3368	60-65
13073	26.871		70.7132	70-75
1254	24.065		63.3289	60-65
3190	27.332		71.9263	70-75
12794	25.687		67.5974	65-70
9478	27.202		71.5842	70-75
1757	29.33		77.1842	75-80
3958	24.467		64.3868	60-65
9504	28.741		75.6342	75-80
9582	25.281		66.5289	65-70
9170	25.411		66.8711	65-70
7250	28.918		76.1	75-80
6532	24.74		65.1053	65-70
7669	25.573		67.2974	65-70
7549	26.556		69.8842	65-70
3586	26.766		70.4368	70-75
10082	24.651		64.8711	60-65
6073	24.982		65.7421	65-70
10658	26.78		70.4737	70-75
11998	27.317		71.8868	70-75
5667	27.621		72.6868	70-75
8131	25.856		68.0421	65-70
2861	25.185		66.2763	65-70
10331	25.808		67.9158	65-70
5479	26.234		69.0368	65-70
4899	25.805		67.9079	65-70
3956	24.601		64.7395	60-65
2809	26.428		69.5474	65-70
2209	27.556		72.5158	70-75
5396	31.382		82.5842	80-85
3569	24.368		64.1263	60-65
2187	26.311		69.2395	65-70
7376	36.78		96.7895	95-100
893	22.82		60.0526	60-65
3597	24.57		64.6579	60-65
3824	23.254		61.1947	60-65
5220	23.837		62.7289	60-65
1336	25.804		67.9053	65-70
14989	27.387		72.0711	70-75
2828	23.493		61.8237	60-65
9673	25.585		67.3289	65-70
4384	27.121		71.3711	70-75
6289	27.052		71.1895	70-75
3404	22.525		59.2763	55-60
3992	29.254		76.9842	75-80
6796	24.326		64.0158	60-65
8726	25.286		66.5421	65-70
809	22.351		58.8184	55-60
10160	25.298		66.5737	65-70
5518	25.543		67.2184	65-70
3490	23.941		63.0026	60-65
12676	25.958		68.3105	65-70
6034	29.662		78.0579	75-80
1785	23.441		61.6868	60-65
3032	25.307		66.5974	65-70
755	25.055		65.9342	65-70
4544	25.537		67.2026	65-70
5510	23.551		61.9763	60-65
7830	30.343		79.85	75-80
1838	22.7		59.7368	55-60
7008	28.438		74.8368	70-75
12165	28.231		74.2921	70-75
3747	25.137		66.15	65-70
2272	25.521		67.1605	65-70
3441	32.288		84.9684	80-85
5054	24.926		65.5947	65-70
2173	24.028		63.2316	60-65
2211	28.565		75.1711	75-80
4020	28.065		73.8553	70-75
3545	24.141		63.5289	60-65
3223	27.004		71.0632	70-75
5298	23.219		61.1026	60-65
7356	23.995		63.1447	60-65
3213	28.992		76.2947	75-80
10455	26.61		70.0263	70-75
2171	23.65		62.2368	60-65
4541	24.655		64.8816	60-65
3604	29.132		76.6632	75-80
2113	26.703		70.2711	70-75
1313	27.424		72.1684	70-75
1021	21.513		56.6132	55-60
10896	28.443		74.85	70-75
6464	23.853		62.7711	60-65
7959	27.314		71.8789	70-75
3611	27.273		71.7711	70-75
1788	29.294		77.0895	75-80
2765	23.016		60.5684	60-65
13729	25.206		66.3316	65-70
11886	26.217		68.9921	65-70
2227	23.143		60.9026	60-65
3252	26.507		69.7553	65-70
2282	23.793		62.6132	60-65
3767	24.584		64.6947	60-65
5508	27.295		71.8289	70-75
819	35.265		92.8026	90-95
5759	24.34		64.0526	60-65
1197	23.292		61.2947	60-65
3296	25.48		67.0526	65-70
4260	25.279		66.5237	65-70
8950	26.689		70.2342	70-75
7870	26.066		68.5947	65-70
5834	23.628		62.1789	60-65
2188	22.782		59.9526	55-60
6197	23.113		60.8237	60-65
6334	28.761		75.6868	75-80
3791	23.378		61.5211	60-65
1956	24.682		64.9526	60-65
5744	25.51		67.1316	65-70
4336	27.625		72.6974	70-75
4667	23.725		62.4342	60-65
2404	25.912		68.1895	65-70
2720	24.179		63.6289	60-65
4714	25.922		68.2158	65-70
6363	27.868		73.3368	70-75
6759	28.445		74.8553	70-75
12615	27.338		71.9421	70-75
7338	28.556		75.1474	75-80
2357	24.007		63.1763	60-65
1715	23.755		62.5132	60-65
4268	23.409		61.6026	60-65
1184	28.72		75.5789	75-80
1427	28.332		74.5579	70-75
7263	28.25		74.3421	70-75
2091	21.79		57.3421	55-60
3491	24.116		63.4632	60-65
3615	25.051		65.9237	65-70
5729	26.407		69.4921	65-70
7217	24.518		64.5211	60-65
5115	24.685		64.9605	60-65
5027	23.97		63.0789	60-65
8703	24.92		65.5789	65-70
3997	25.762		67.7947	65-70
4184	24.651		64.8711	60-65
1364	22.107		58.1763	55-60
4363	25.198		66.3105	65-70
4128	24.441		64.3184	60-65
3104	23.941		63.0026	60-65
11142	25.619		67.4184	65-70
9473	26.401		69.4763	65-70
9324	24.735		65.0921	65-70
11303	25.659		67.5237	65-70
6006	27.547		72.4921	70-75
3820	26.188		68.9158	65-70
6582	26.661		70.1605	70-75
5714	26.489		69.7079	65-70
3040	24.272		63.8737	60-65
2013	26.158		68.8368	65-70
1964	24.156		63.5684	60-65
5303	23.98		63.1053	60-65
2716	25.577		67.3079	65-70
4657	26.557		69.8868	65-70
780	22.823		60.0605	60-65
6002	26.915		70.8289	70-75
8709	33.268		87.5474	85-90
3674	25.098		66.0474	65-70
6351	25.707		67.65	65-70
4592	24.215		63.7237	60-65
3420	24.741		65.1079	65-70
14283	26.436		69.5684	65-70
2370	24.957		65.6763	65-70
3296	26.21		68.9737	65-70
5661	25.56		67.2632	65-70
6762	24.554		64.6158	60-65
758	22.625		59.5395	55-60
5728	23.921		62.95	60-65
12911	26.253		69.0868	65-70
7245	25.207		66.3342	65-70
4231	27.744		73.0105	70-75
7959	29.022		76.3737	75-80
8953	27.309		71.8658	70-75
6991	25.478		67.0474	65-70
12274	27.52		72.4211	70-75
5995	29.865		78.5921	75-80
5689	24.89		65.5	65-70
3834	27.107		71.3342	70-75
7025	26.507		69.7553	65-70
1962	32.27		84.9211	80-85
3899	23.742		62.4789	60-65
2818	26.306		69.2263	65-70
3649	27.749		73.0237	70-75
3121	24.133		63.5079	60-65
5857	24.297		63.9395	60-65
3721	23.601		62.1079	60-65
2394	32.556		85.6737	85-90
3068	23.498		61.8368	60-65
4715	27.398		72.1	70-75
11987	27.366		72.0158	70-75
2206	22.565		59.3816	55-60
12933	28.33		74.5526	70-75
8297	24.335		64.0395	60-65
14432	25.93		68.2368	65-70
12170	24.981		65.7395	65-70
13806	26.454		69.6158	65-70
2308	31.242		82.2158	80-85
5255	26.932		70.8737	70-75
6800	27.203		71.5868	70-75
2696	29.528		77.7053	75-80
7079	24.516		64.5158	60-65
3038	23.344		61.4316	60-65
2984	23.641		62.2132	60-65
4085	25.372		66.7684	65-70
4373	23.769		62.55	60-65
2842	25.692		67.6105	65-70
4538	29.368		77.2842	75-80
1790	24.251		63.8184	60-65
3625	24.436		64.3053	60-65
3064	23.72		62.4211	60-65
8284	25.729		67.7079	65-70
3598	23.797		62.6237	60-65
2980	24.845		65.3816	65-70
3656	24.357		64.0974	60-65
7244	25.43		66.9211	65-70
6951	25.588		67.3368	65-70
5140	27.594		72.6158	70-75
7961	24.618		64.7842	60-65
6034	23.847		62.7553	60-65
7605	27.622		72.6895	70-75
10640	25.39		66.8158	65-70
5674	27.484		72.3263	70-75
2443	26.559		69.8921	65-70
5249	25.784		67.8526	65-70
3057	32.322		85.0579	85-90
6381	26.013		68.4553	65-70
10139	26.336		69.3053	65-70
1554	24.579		64.6816	60-65
3359	24.996		65.7789	65-70
5157	28.022		73.7421	70-75
6604	26.723		70.3237	70-75
1610	37.418		98.4684	95-100
6792	26.645		70.1184	70-75
2214	27.952		73.5579	70-75
4323	31.349		82.4974	80-85
9173	26.655		70.1447	70-75
1813	28.55		75.1316	75-80
5634	27.306		71.8579	70-75
6622	27.633		72.7184	70-75
5132	37.454		98.5632	95-100
10726	28.213		74.2447	70-75
12883	26.066		68.5947	65-70
4732	29.321		77.1605	75-80
5220	27.525		72.4342	70-75
3196	26.258		69.1	65-70
1727	39.275		103.355	95-100
3682	31.282		82.3211	80-85
2227	27.615		72.6711	70-75
7319	25.694		67.6158	65-70
12994	26.855		70.6711	70-75
12155	27.86		73.3158	70-75
6901	23.465		61.75	60-65
2520	24.844		65.3789	65-70
2120	28.362		74.6368	70-75
5783	23.965		63.0658	60-65
3944	23.933		62.9816	60-65
1599	24.292		63.9263	60-65
1507	22.41		58.9737	55-60
6163	25.172		66.2421	65-70
8973	26.523		69.7974	65-70
1122	25.647		67.4921	65-70
14333	25.571		67.2921	65-70
3471	24.645		64.8553	60-65
10664	24.972		65.7158	65-70
4717	23.468		61.7579	60-65
2235	22.953		60.4026	60-65
3248	22.43		59.0263	55-60
3077	24.382		64.1632	60-65
1242	25.703		67.6395	65-70
1068	34.555		90.9342	90-95
4937	24.982		65.7421	65-70
11775	31.338		82.4684	80-85
4234	24.549		64.6026	60-65
1427	23.532		61.9263	60-65
1599	24.821		65.3184	65-70
5815	35.977		94.6763	90-95
8788	35.823		94.2711	90-95
6265	34.238		90.1	90-95
5299	25.294		66.5632	65-70
11191	24.795		65.25	65-70
6312	27.599		72.6289	70-75
2465	24.627		64.8079	60-65
2047	25.227		66.3868	65-70
1443	24.808		65.2842	65-70
6838	25.633		67.4553	65-70
6832	34.825		91.6447	90-95
4501	25.504		67.1158	65-70
3397	25.875		68.0921	65-70
14259	28.38		74.6842	70-75
2967	24.101		63.4237	60-65
17793	30.014		78.9842	75-80
12172	27.35		71.9737	70-75
12169	26.079		68.6289	65-70
3761	24.968		65.7053	65-70
11891	28.86		75.9474	75-80
6861	25.842		68.0053	65-70
9053	26.102		68.6895	65-70
5290	23.931		62.9763	60-65
4436	25.999		68.4184	65-70
1267	22.685		59.6974	55-60
5437	24.139		63.5237	60-65
1973	25.975		68.3553	65-70
1568	25.829		67.9711	65-70
1329	24.455		64.3553	60-65
2004	23.852		62.7684	60-65
2382	25.493		67.0868	65-70
3769	23.986		63.1211	60-65
3070	28.922		76.1105	75-80
3113	25.313		66.6132	65-70
4430	24.927		65.5974	65-70
1856	25.305		66.5921	65-70
5300	23.942		63.0053	60-65
12506	25.645		67.4868	65-70
10297	26.872		70.7158	70-75
3803	25.793		67.8763	65-70
3106	25.693		67.6132	65-70
1503	34.94		91.9474	90-95
7930	26.983		71.0079	70-75
6526	28.55		75.1316	75-80
1485	24.934		65.6158	65-70
10194	25.491		67.0816	65-70
3116	23.63		62.1842	60-65
1301	25.398		66.8368	65-70
4613	26.619		70.05	70-75
3873	23.472		61.7684	60-65
8807	26.726		70.3316	70-75
3671	24.669		64.9184	60-65
10961	25.247		66.4395	65-70
1476	24.531		64.5553	60-65
14113	24.736		65.0947	65-70
1506	26.143		68.7974	65-70
10305	30.669		80.7079	80-85
3763	23.07		60.7105	60-65
2655	25.642		67.4789	65-70
6755	25.949		68.2868	65-70
4254	25.101		66.0553	65-70
3247	30.326		79.8053	75-80
8446	29.549		77.7605	75-80
8024	25.245		66.4342	65-70
5437	24.777		65.2026	65-70
2946	22.036		57.9895	55-60
3990	26.122		68.7421	65-70
4110	22.833		60.0868	60-65
3931	25.879		68.1026	65-70
4384	34.12		89.7895	85-90
3351	24.252		63.8211	60-65
5802	24.244		63.8	60-65
4532	26.673		70.1921	70-75
2961	25.851		68.0289	65-70
3504	23.167		60.9658	60-65
4652	25.814		67.9316	65-70
7449	25.107		66.0711	65-70
1975	33.776		88.8842	85-90
3298	29.817		78.4658	75-80
2764	27.411		72.1342	70-75
3781	25.214		66.3526	65-70
2529	24.932		65.6105	65-70
3575	24.888		65.4947	65-70
5027	25.873		68.0868	65-70
4375	24.661		64.8974	60-65
8261	26.941		70.8974	70-75
10692	29.806		78.4368	75-80
727	24.824		65.3263	65-70
4628	24.216		63.7263	60-65
10100	25.874		68.0895	65-70
12752	27.897		73.4132	70-75
7014	25.189		66.2868	65-70
7124	23.489		61.8132	60-65
4254	31.087		81.8079	80-85
6389	25.18		66.2632	65-70
11126	26.534		69.8263	65-70
8640	25.236		66.4105	65-70
6191	26.967		70.9658	70-75
10334	26.725		70.3289	70-75
9685	25.823		67.9553	65-70
6151	28.623		75.3237	75-80
7878	28.512		75.0316	75-80
3640	26.551		69.8711	65-70
6674	39.225		103.224	95-100
3088	22.784		59.9579	55-60
4486	24.736		65.0947	65-70
3265	26.959		70.9447	70-75
5909	27.81		73.1842	70-75
865	24.102		63.4263	60-65
2690	24.146		63.5421	60-65
8956	24.643		64.85	60-65
4918	26.75		70.3947	70-75
10808	27.695		72.8816	70-75
3176	24.892		65.5053	65-70
1570	36.264		95.4316	95-100
7373	24.974		65.7211	65-70
5967	24.541		64.5816	60-65
4079	24.801		65.2658	65-70
2803	24.742		65.1105	65-70
4510	25.373		66.7711	65-70
1494	23.947		63.0184	60-65
878	23.085		60.75	60-65
8453	24.737		65.0974	65-70
5036	24.645		64.8553	60-65
7814	25.108		66.0737	65-70
2804	24.801		65.2658	65-70
5485	26.672		70.1895	70-75
6035	23.557		61.9921	60-65
4904	24.125		63.4868	60-65
5963	24.823		65.3237	65-70
2257	23.068		60.7053	60-65
4028	24.612		64.7684	60-65
10987	27.109		71.3395	70-75
[truncated: 8,000 more rows]
