# Supplementary material for: Technical–economic analysis to identify the acceptable maximum attenuation on PON FTTH lines for wholesale network operators
Source: Sci Rep. 2023 Jul 29;13:12327. doi: 10.1038/s41598-023-39445-3 (PMC10387096; doi:10.1038/s41598-023-39445-3)
Supplement: Supplementary file 1 — Supplementary Information. [file 41598_2023_39445_MOESM1_ESM.zip › Data/MeasurementsConsiderations.xlsx]

## Sheet: Sintesi
dB [%]	dB	#	%
2.38095	1	0	0
4.7619	2	0	0
7.14286	3	0	0
9.52381	4	0	0
11.9048	5	0	0
14.2857	6	0	0
16.6667	7	0	0
19.0476	8	0	0
21.4286	9	0	0
23.8095	10	0	0
26.1905	11	0	0
28.5714	12	0	0
30.9524	13	0	0
33.3333	14	0	0
35.7143	15	0	0
38.0952	16	0	0
40.4762	17	0	0
42.8571	18	2	0.00961955
45.2381	19	3	0.0144293
47.619	20	6	0.0288586
50	21	11	0.0529075
52.381	22	401	1.92872
54.7619	23	1801	8.6624
57.1429	24	3627	17.445
59.5238	25	4269	20.5329
61.9048	26	3488	16.7765
64.2857	27	2329	11.202
66.6667	28	1453	6.9886
69.0476	29	925	4.44904
71.4286	30	686	3.2995
73.8095	31	468	2.25097
76.1905	32	278	1.33712
78.5714	33	232	1.11587
80.9524	34	180	0.865759
83.3333	35	163	0.783993
85.7143	36	146	0.702227
88.0952	37	124	0.596412
90.4762	38	101	0.485787
92.8571	39	73	0.351113
95.2381	40	19	0.0913857
97.619	41	2	0.00961955
100	42	4	0.0192391

## Sheet: Pivot
Row Labels	Sum of #
18	2
19	3
20	6
21	11
22	401
23	1801
24	3627
25	4269
26	3488
27	2329
28	1453
29	925
30	686
31	468
32	278
33	232
34	150
35	540
36	78
37	56
38	44
39	28
40	3
41	2
42	4
Grand Total	20884
